# Supplementary material for: Characterization of Bacterial Transcriptional Regulatory Networks in Escherichia coli through Genome-Wide In Vitro Run-Off Transcription/RNA-seq (ROSE)
Source: Microorganisms. 2023 May 25;11(6):1388. doi: 10.3390/microorganisms11061388 (PMC10301672; doi:10.3390/microorganisms11061388)
Supplement: Supplementary file 1 [file microorganisms-11-01388-s001.zip]

Archive with 1 entries (1 files):
- microorganisms-2390527-supplementary.pdf
